# Supplementary material for: Impact of malaria interventions on child mortality in endemic African settings: comparison and alignment between LiST and Spectrum-Malaria model
Source: BMC Public Health. 2017 Nov 7;17(Suppl 4):781. doi: 10.1186/s12889-017-4739-0 (PMC5688465; doi:10.1186/s12889-017-4739-0)
Supplement: Supplementary file 1 — Coverage values assumed in LiST and Spectrum-Malaria impact projections, for Coverage-standardized variants of DR Congo and Zambia (XLSX 11 kb) [file 12889_2017_4739_MOESM1_ESM.xlsx]

## Sheet: Add file 1
Additional file 1.
Coverage values assumed in LiST and Spectrum-Malaria impact projections, for Coverage-standardized variants of DR Congo and Zambia
		Baseline		Scenario	Target						Results shown in:
Model	Coverage metric	2014	2015		2016	2017	2018	2019	2020		Figure(s):	Table:
LiST	Households owning an ITN and/or IRS sprayed	0.77	0.77	Scale-up, at once / immediate	0.98	0.98	0.98	0.98	0.98		Figures 1, 2 & 4	Table 4
LiST	Households owning an ITN and/or IRS sprayed	0.77	0.77	Scale-up, linear	0.812	0.854	0.896	0.938	0.98		Figure 1
LiST	Households owning an ITN and/or IRS sprayed	0.77	0.77	Constant-coverage, counterfactual	0.77	0.77	0.77	0.77	0.77		Figures 1, 2, 3 and 4	Table 4
Spectrum-Malaria	People of all ages who used an ITN the last night	0.508	0.508	Scale-up, at once / immediate	0.7	0.7	0.7	0.7	0.7		Figures 1, 2 & 4	Table 4
Spectrum-Malaria	People of all ages who used an ITN the last night	0.508	0.508	Scale-up, linear	0.547111	0.585334	0.623556	0.661778	0.7		Figure 1
Spectrum-Malaria	People of all ages who used an ITN the last night	0.508	0.508	Constant-coverage, counterfactual	0.508	0.508	0.508	0.508	0.508		Figures 1, 2, 3 and 4	Table 4
LiST & Spectrum-Malaria	Uncomplicated malaria cases effectively managed	0.1	0.1	Scale-up, at once / immediate	0.4	0.4	0.4	0.4	0.4		Figures 1, 2 & 4	Table 4
LiST & Spectrum-Malaria	Uncomplicated malaria cases effectively managed	0.1	0.1	Scale-up, linear	0.16	0.22	0.28	0.34	0.4		Figure 1
LiST & Spectrum-Malaria	Uncomplicated malaria cases effectively managed	0.1	0.1	Constant-coverage, counterfactual	0.1	0.1	0.1	0.1	0.1		Figures 1, 2, 3 and 4	Table 4
LiST	Households owning an ITN and/or IRS sprayed	0.77	0.77	Scale-down, at once/immediate	0.18	0.18	0.18	0.18	0.18		Figures 3 & 4
Spectrum-Malaria	People of all ages who used an ITN the last night	0.508	0.508	Scale-down, at once/immediate	0.125	0.125	0.125	0.125	0.125		Figures 3 & 4
LiST	Households owning an ITN and/or IRS sprayed	0.77	0.77	Scale-down, at once/immediate	0.4	0.4	0.4	0.4	0.4		Figure 4
Spectrum-Malaria	People of all ages who used an ITN the last night	0.508	0.508	Scale-down, at once/immediate	0.25	0.25	0.25	0.25	0.25		Figure 4
LiST	Households owning an ITN and/or IRS sprayed	0.77	0.77	Scale-up, at once/immediate	0.84	0.84	0.84	0.84	0.84		Figure 4
Spectrum-Malaria	People of all ages who used an ITN the last night	0.508	0.508	Scale-up, at once/immediate	0.6	0.6	0.6	0.6	0.6		Figure 4
LiST & Spectrum-Malaria	Uncomplicated malaria cases effectively managed	0.1	0.1	Scale-up, at once / immediate	0.8	0.8	0.8	0.8	0.8		Figure 4
LiST & Spectrum-Malaria	Uncomplicated malaria cases effectively managed	0.1	0.1	Scale-up, at once / immediate	0.2	0.2	0.2	0.2	0.2		Figure 4
LiST & Spectrum-Malaria	Uncomplicated malaria cases effectively managed	0.1	0.1	Scale-down, at once/immediate	0.05	0.05	0.05	0.05	0.05		Figure 4
Spectrum-Malaria	IRS	0.00280701	0.00280701	NA	Kept constant at baseline value, in all scenarios						NA	NA
