# Supplementary material for: Impact of malaria interventions on child mortality in endemic African settings: comparison and alignment between LiST and Spectrum-Malaria model
Source: BMC Public Health. 2017 Nov 7;17(Suppl 4):781. doi: 10.1186/s12889-017-4739-0 (PMC5688465; doi:10.1186/s12889-017-4739-0)
Supplement: Supplementary file 2 — Relationship between household possession of 1 or more ITNs and population (all ages) sleeping under an ITN, and coverage values used in LiST and Spectrum-Malaria projections for the Democratic Republic of the Congo (DRC) and Zambia. (XLSX 18 kb) [file 12889_2017_4739_MOESM2_ESM.xlsx]

## Sheet: Sheet1
Additional File 2.
Relationship between household possession of 1 or more ITNs and population (all ages) sleeping under an ITN, and coverage values used in LiST and Spectrum-Malaria projections for the Democratic Republic of the Congo (DRC) and Zambia.
As annex to:
Impact of malaria interventions on child mortality in endemic African settings: Comparison and alignment between LiST and Spectrum-Malaria model
By: Korenromp-EL et al.
Version 13 December 2016
